# Supplementary material for: Differential methylation of the type 2 diabetes susceptibility locus KCNQ1 is associated with insulin sensitivity and is predicted by CpG site specific genetic variation
Source: Diabetes Res Clin Pract. 2019 Feb;148:189–99. doi: 10.1016/j.diabres.2019.01.008 (PMC6395844; doi:10.1016/j.diabres.2019.01.008)
Supplement: Supplementary data 1 [file mmc1.xlsx]

## Sheet: Pearson r
table shows Pearson rho for correlations between log10 transformed metabolic measures
	M	Fasting glucose	2 hour glucose	fasting insulin	B-cell glucose sensitivity	HOMA-IR	Leptin	Adiponectin
M	1	-0.0977328	-0.319876	-0.414784	0.0774746	-0.397533	-0.118433	0.351384
Fasting glucose	-0.0977328	1	0.306669	0.299743	-0.0975746	0.479583	-0.00532178	-0.251482
2 hour glucose	-0.319876	0.306669	1	0.277526	-0.227461	0.317016	0.218425	-0.143288
fasting insulin	-0.414784	0.299743	0.277526	1	-0.0263215	0.980777	0.430231	-0.315847
B-cell glucose sensitivity	0.0774746	-0.0975746	-0.227461	-0.0263215	1	-0.0444217	0.0869544	0.0348731
HOMA-IR	-0.397533	0.479583	0.317016	0.980777	-0.0444217	1	0.394254	-0.338539
Leptin	-0.118433	-0.00532178	0.218425	0.430231	0.0869544	0.394254	1	0.142309
Adiponectin	0.351384	-0.251482	-0.143288	-0.315847	0.0348731	-0.338539	0.142309	1

## Sheet: n
table shows number of samples in each analysis for Pearson correlations between log10 transformed metabolic measures
	M	Fasting glucose	2 hour glucose	fasting insulin	B-cell glucose sensitivity	HOMA-IR	Leptin	Adiponectin
M	1093	1084	1083	1054	1065	1053	1071	1086
Fasting glucose	1084	1159	1158	1125	1116	1125	1139	1131
2 hour glucose	1083	1158	1158	1124	1115	1124	1138	1130
fasting insulin	1054	1125	1124	1127	1087	1125	1108	1101
B-cell glucose sensitivity	1065	1116	1115	1087	1116	1087	1097	1107
HOMA-IR	1053	1125	1124	1125	1087	1125	1106	1100
Leptin	1071	1139	1138	1108	1097	1106	1147	1118
Adiponectin	1086	1131	1130	1101	1107	1100	1118	1140

## Sheet: P
table shows p-values for Pearson correlations between log10 transformed metabolic measures
	M	Fasting glucose	2 hour glucose	fasting insulin	B-cell glucose sensitivity	HOMA-IR	Leptin	Adiponectin
M	#N/A	0.00127	< 2.2e-16	< 2.2e-16	0.0114	< 2.2e-16	0.000102	< 2.2e-16
Fasting glucose	0.00127	#N/A	< 2.2e-16	< 2.2e-16	0.0011	< 2.2e-16	0.858	< 2.2e-16
2 hour glucose	< 2.2e-16	< 2.2e-16	#N/A	< 2.2e-16	1.51e-14	< 2.2e-16	9.3e-14	1.32e-06
fasting insulin	< 2.2e-16	< 2.2e-16	< 2.2e-16	#N/A	0.386	< 2.2e-16	< 2.2e-16	< 2.2e-16
B-cell glucose sensitivity	0.0114	0.0011	1.51e-14	0.386	#N/A	0.143	0.00395	0.246
HOMA-IR	< 2.2e-16	< 2.2e-16	< 2.2e-16	< 2.2e-16	0.143	#N/A	< 2.2e-16	< 2.2e-16
Leptin	0.000102	0.858	9.3e-14	< 2.2e-16	0.00395	< 2.2e-16	#N/A	1.78e-06
Adiponectin	< 2.2e-16	< 2.2e-16	1.32e-06	< 2.2e-16	0.246	< 2.2e-16	1.78e-06	#N/A
