# Supplementary material for: Differential methylation of the type 2 diabetes susceptibility locus KCNQ1 is associated with insulin sensitivity and is predicted by CpG site specific genetic variation
Source: Diabetes Res Clin Pract. 2019 Feb;148:189–99. doi: 10.1016/j.diabres.2019.01.008 (PMC6395844; doi:10.1016/j.diabres.2019.01.008)
Supplement: Supplementary data 2 [file mmc2.xlsx]

## Sheet: M
SNP	Coefficient (95% confidence interval), unadjusted analysis	p value, unadjusted analysis	Coefficient (95% confidence interval), adjusted analysis	p value, adjusted analysis
rs2334499	1.02 (0.98, 1.06)	0.341	1.01 (0.98, 1.05)	0.398
rs3817198	1.03 (1.00, 1.07)	0.086	1.02 (0.99, 1.06)	0.145
rs231362	0.97 (0.93, 1.00)	0.0476	0.98 (0.95, 1.01)	0.228
rs7105073	0.98 (0.91, 1.05)	0.56	1.01 (0.95, 1.07)	0.694
rs7128926	0.99 (0.94, 1.03)	0.504	1.00 (0.96, 1.04)	0.979
rs7941377	1.02 (0.95, 1.10)	0.619	1.01 (0.95, 1.08)	0.673
rs231357	0.94 (0.91, 0.97)	0.000384	0.96 (0.93, 0.99)	0.00422
rs11023793	0.98 (0.94, 1.02)	0.317	0.99 (0.95, 1.02)	0.444
rs16928561	0.92 (0.86, 0.99)	0.0327	0.97 (0.91, 1.03)	0.303
rs7927129	0.98 (0.93, 1.02)	0.319	0.99 (0.95, 1.03)	0.655
rs11023831	0.96 (0.89, 1.03)	0.275	0.99 (0.93, 1.06)	0.759
rs462402	1.06 (1.02, 1.09)	0.00097	1.04 (1.01, 1.07)	0.0126
rs463924	0.95 (0.92, 0.99)	0.0136	0.97 (0.93, 1.00)	0.0354
rs231841	0.95 (0.91, 0.98)	0.00242	0.97 (0.94, 1.00)	0.0253
rs231840	0.95 (0.91, 0.98)	0.00405	0.97 (0.94, 1.00)	0.0758
rs2283197	0.95 (0.92, 0.99)	0.0106	0.97 (0.94, 1.00)	0.0862
rs2283200	1.03 (0.95, 1.10)	0.502	1.02 (0.95, 1.08)	0.618
rs231901	0.96 (0.91, 1.01)	0.154	0.98 (0.93, 1.03)	0.369
rs4930149	0.98 (0.92, 1.04)	0.506	0.99 (0.94, 1.04)	0.616
rs2237892	0.95 (0.89, 1.02)	0.147	0.94 (0.89, 0.99)	0.031

## Sheet: Fasting plasma glucose
SNP	Coefficient (95% confidence interval), unadjusted analysis	p value, unadjusted analysis	Coefficient (95% confidence interval), adjusted analysis	p value, adjusted analysis
rs2334499	1.00 (0.99, 1.01)	0.638	1.00 (0.99, 1.01)	0.51
rs3817198	0.99 (0.98, 1.00)	0.0458	0.99 (0.98, 1.00)	0.0473
rs231362	1.00 (0.99, 1.01)	0.717	1.00 (0.99, 1.01)	0.937
rs7105073	1.02 (1.00, 1.04)	0.12	1.00 (0.98, 1.02)	0.872
rs7128926	1.00 (0.99, 1.01)	0.995	1.00 (0.99, 1.01)	0.992
rs7941377	0.99 (0.97, 1.01)	0.36	0.99 (0.98, 1.01)	0.564
rs231357	1.00 (0.99, 1.01)	0.996	1.00 (0.99, 1.01)	0.791
rs11023793	1.00 (0.98, 1.01)	0.545	1.00 (0.99, 1.01)	0.531
rs16928561	1.01 (0.98, 1.03)	0.572	0.98 (0.97, 1.00)	0.0987
rs7927129	1.00 (0.99, 1.02)	0.511	1.00 (0.99, 1.01)	0.881
rs11023831	1.01 (0.99, 1.03)	0.392	1.00 (0.98, 1.02)	0.795
rs462402	1.00 (0.99, 1.01)	0.451	1.00 (0.99, 1.01)	0.461
rs463924	1.00 (0.99, 1.01)	0.545	1.00 (0.99, 1.01)	0.468
rs231841	1.00 (0.99, 1.01)	0.661	1.00 (0.99, 1.01)	0.491
rs231840	1.00 (0.99, 1.01)	0.949	1.00 (0.99, 1.01)	0.905
rs2283197	1.00 (0.99, 1.01)	0.723	1.00 (0.99, 1.01)	0.748
rs2283200	1.00 (0.98, 1.02)	0.974	1.00 (0.99, 1.02)	0.762
rs231901	1.00 (0.98, 1.02)	0.979	0.99 (0.98, 1.01)	0.381
rs4930149	1.00 (0.98, 1.02)	0.848	1.00 (0.98, 1.01)	0.71
rs2237892	0.99 (0.97, 1.01)	0.415	0.99 (0.98, 1.01)	0.314

## Sheet: Fasting serum insulin
SNP	Coefficient (95% confidence interval), unadjusted analysis	p value, unadjusted analysis	Coefficient (95% confidence interval), adjusted analysis	p value, adjusted analysis
rs2334499	1.02 (0.97, 1.07)	0.449	1.01 (0.97, 1.05)	0.64
rs3817198	0.99 (0.94, 1.03)	0.544	0.98 (0.94, 1.02)	0.221
rs231362	1.00 (0.95, 1.04)	0.825	1.01 (0.98, 1.05)	0.516
rs7105073	1.00 (0.91, 1.09)	0.99	0.99 (0.92, 1.07)	0.775
rs7128926	0.97 (0.92, 1.03)	0.352	0.98 (0.93, 1.02)	0.304
rs7941377	1.01 (0.92, 1.11)	0.851	1.05 (0.97, 1.13)	0.248
rs231357	1.01 (0.97, 1.05)	0.73	1.01 (0.98, 1.05)	0.522
rs11023793	0.98 (0.93, 1.03)	0.482	0.99 (0.95, 1.04)	0.733
rs16928561	1.00 (0.91, 1.10)	0.984	0.97 (0.90, 1.06)	0.514
rs7927129	0.97 (0.92, 1.03)	0.375	0.98 (0.94, 1.04)	0.552
rs11023831	0.97 (0.88, 1.06)	0.47	0.95 (0.88, 1.03)	0.219
rs462402	1.00 (0.96, 1.04)	0.934	0.99 (0.96, 1.03)	0.666
rs463924	1.01 (0.96, 1.06)	0.748	1.01 (0.97, 1.05)	0.695
rs231841	1.01 (0.97, 1.06)	0.609	1.01 (0.97, 1.05)	0.769
rs231840	1.03 (0.98, 1.08)	0.279	1.02 (0.98, 1.06)	0.319
rs2283197	1.00 (0.96, 1.05)	0.913	1.00 (0.96, 1.04)	0.873
rs2283200	1.00 (0.91, 1.09)	0.983	1.05 (0.97, 1.13)	0.195
rs231901	0.98 (0.91, 1.05)	0.48	0.95 (0.90, 1.01)	0.105
rs4930149	0.96 (0.89, 1.03)	0.23	0.95 (0.89, 1.01)	0.11
rs2237892	1.03 (0.94, 1.12)	0.522	1.05 (0.98, 1.13)	0.176

## Sheet: Two hour glucose (OGTT)
SNP	Coefficient (95% confidence interval), unadjusted analysis	p value, unadjusted analysis	Coefficient (95% confidence interval), adjusted analysis	p value, adjusted analysis
rs2334499	0.99 (0.97, 1.02)	0.603	0.99 (0.97, 1.01)	0.537
rs3817198	0.99 (0.97, 1.02)	0.634	0.99 (0.97, 1.02)	0.605
rs231362	1.01 (0.99, 1.04)	0.269	1.00 (0.98, 1.03)	0.655
rs7105073	1.06 (1.01, 1.11)	0.0145	1.04 (1.00, 1.08)	0.0796
rs7128926	1.00 (0.98, 1.03)	0.835	1.00 (0.97, 1.02)	0.751
rs7941377	1.00 (0.95, 1.04)	0.839	1.00 (0.96, 1.05)	0.831
rs231357	1.02 (1.00, 1.04)	0.094	1.01 (0.99, 1.03)	0.314
rs11023793	1.01 (0.98, 1.04)	0.494	1.01 (0.98, 1.03)	0.681
rs16928561	1.06 (1.01, 1.11)	0.0195	1.03 (0.99, 1.08)	0.145
rs7927129	1.03 (1.00, 1.06)	0.0748	1.02 (0.99, 1.05)	0.128
rs11023831	1.05 (1.00, 1.10)	0.0311	1.03 (0.98, 1.08)	0.217
rs462402	0.98 (0.96, 1.00)	0.107	0.99 (0.97, 1.01)	0.469
rs463924	1.01 (0.98, 1.04)	0.448	1.00 (0.98, 1.03)	0.809
rs231841	1.01 (0.98, 1.03)	0.518	1.00 (0.98, 1.02)	0.895
rs231840	1.00 (0.98, 1.03)	0.699	1.00 (0.98, 1.03)	0.815
rs2283197	1.02 (0.99, 1.04)	0.173	1.01 (0.98, 1.03)	0.625
rs2283200	1.01 (0.97, 1.06)	0.533	1.02 (0.98, 1.06)	0.424
rs231901	1.02 (0.99, 1.06)	0.183	1.02 (0.98, 1.05)	0.34
rs4930149	1.02 (0.98, 1.06)	0.328	1.01 (0.98, 1.05)	0.416
rs2237892	0.98 (0.94, 1.03)	0.446	0.99 (0.95, 1.03)	0.697

## Sheet: Beta cell glucose sensitivity
SNP	Coefficient (95% confidence interval), unadjusted analysis	p value, unadjusted analysis	Coefficient (95% confidence interval), adjusted analysis	p value, adjusted analysis
rs2334499	0.97 (0.92, 1.03)	0.306	0.97 (0.92, 1.03)	0.313
rs3817198	1.02 (0.96, 1.08)	0.474	1.02 (0.96, 1.08)	0.536
rs231362	1.00 (0.95, 1.05)	0.97	1.01 (0.96, 1.06)	0.802
rs7105073	0.96 (0.86, 1.07)	0.414	0.95 (0.85, 1.06)	0.35
rs7128926	0.99 (0.93, 1.06)	0.865	1.01 (0.95, 1.08)	0.724
rs7941377	1.01 (0.90, 1.13)	0.831	1.02 (0.91, 1.14)	0.727
rs231357	0.99 (0.94, 1.04)	0.597	0.98 (0.93, 1.04)	0.537
rs11023793	1.01 (0.95, 1.08)	0.768	1.02 (0.95, 1.08)	0.603
rs16928561	0.95 (0.85, 1.07)	0.383	0.96 (0.86, 1.08)	0.499
rs7927129	1.02 (0.95, 1.09)	0.644	1.02 (0.95, 1.10)	0.557
rs11023831	0.97 (0.87, 1.08)	0.587	0.98 (0.87, 1.10)	0.708
rs462402	1.00 (0.95, 1.06)	0.873	1.01 (0.96, 1.06)	0.813
rs463924	0.99 (0.94, 1.05)	0.82	0.98 (0.93, 1.04)	0.538
rs231841	0.98 (0.93, 1.04)	0.507	0.98 (0.92, 1.03)	0.374
rs231840	1.00 (0.94, 1.06)	0.973	0.99 (0.94, 1.05)	0.861
rs2283197	0.98 (0.93, 1.04)	0.541	0.97 (0.92, 1.03)	0.333
rs2283200	1.04 (0.93, 1.16)	0.509	1.04 (0.93, 1.16)	0.494
rs231901	1.02 (0.94, 1.11)	0.666	1.01 (0.93, 1.10)	0.737
rs4930149	1.05 (0.96, 1.15)	0.299	1.04 (0.95, 1.14)	0.367
rs2237892	1.05 (0.95, 1.16)	0.361	1.04 (0.94, 1.15)	0.403

## Sheet: HOMA-IR
SNP	Coefficient (95% confidence interval), unadjusted analysis	p value, unadjusted analysis	Coefficient (95% confidence interval), adjusted analysis	p value, adjusted analysis
rs2334499	1.02 (0.97, 1.07)	0.546	1.01 (0.97, 1.05)	0.739
rs3817198	0.97 (0.93, 1.03)	0.313	0.97 (0.93, 1.01)	0.116
rs231362	1.00 (0.95, 1.04)	0.896	1.01 (0.97, 1.05)	0.558
rs7105073	1.02 (0.92, 1.12)	0.708	0.99 (0.91, 1.08)	0.864
rs7128926	0.97 (0.92, 1.03)	0.384	0.98 (0.93, 1.03)	0.335
rs7941377	1.00 (0.90, 1.10)	0.962	1.04 (0.96, 1.13)	0.345
rs231357	1.01 (0.96, 1.06)	0.722	1.01 (0.97, 1.05)	0.581
rs11023793	0.98 (0.92, 1.04)	0.463	0.99 (0.94, 1.04)	0.673
rs16928561	1.01 (0.91, 1.12)	0.871	0.96 (0.88, 1.05)	0.394
rs7927129	0.98 (0.92, 1.04)	0.471	0.98 (0.93, 1.04)	0.585
rs11023831	0.98 (0.88, 1.08)	0.632	0.95 (0.87, 1.04)	0.255
rs462402	0.99 (0.95, 1.04)	0.81	0.99 (0.95, 1.03)	0.594
rs463924	1.01 (0.96, 1.07)	0.659	1.01 (0.97, 1.06)	0.612
rs231841	1.01 (0.97, 1.07)	0.564	1.01 (0.97, 1.05)	0.712
rs231840	1.03 (0.97, 1.08)	0.346	1.02 (0.98, 1.07)	0.393
rs2283197	1.01 (0.96, 1.06)	0.828	1.00 (0.95, 1.04)	0.837
rs2283200	1.00 (0.90, 1.10)	0.958	1.05 (0.97, 1.14)	0.221
rs231901	0.98 (0.90, 1.05)	0.531	0.95 (0.89, 1.01)	0.104
rs4930149	0.95 (0.88, 1.03)	0.254	0.95 (0.89, 1.02)	0.133
rs2237892	1.02 (0.93, 1.12)	0.7	1.04 (0.96, 1.12)	0.314

## Sheet: Fasting serum leptin
SNP	Coefficient (95% confidence interval), unadjusted analysis	p value, unadjusted analysis	Coefficient (95% confidence interval), adjusted analysis	p value, adjusted analysis
rs2334499	1.00 (0.91, 1.11)	0.978	1.01 (0.95, 1.07)	0.824
rs3817198	1.02 (0.92, 1.13)	0.71	1.00 (0.94, 1.06)	0.964
rs231362	0.93 (0.85, 1.02)	0.136	0.99 (0.94, 1.05)	0.808
rs7105073	0.99 (0.82, 1.21)	0.948	0.98 (0.87, 1.11)	0.762
rs7128926	0.92 (0.82, 1.04)	0.201	0.99 (0.92, 1.07)	0.884
rs7941377	0.87 (0.71, 1.07)	0.193	1.04 (0.91, 1.18)	0.57
rs231357	0.99 (0.90, 1.09)	0.822	0.99 (0.94, 1.05)	0.811
rs11023793	0.93 (0.83, 1.05)	0.236	0.98 (0.92, 1.05)	0.628
rs16928561	0.92 (0.75, 1.13)	0.447	0.94 (0.82, 1.07)	0.342
rs7927129	0.94 (0.82, 1.06)	0.313	1.01 (0.93, 1.09)	0.842
rs11023831	0.97 (0.79, 1.19)	0.784	0.93 (0.82, 1.06)	0.291
rs462402	1.02 (0.93, 1.12)	0.723	1.01 (0.95, 1.07)	0.692
rs463924	1.05 (0.95, 1.17)	0.35	1.01 (0.94, 1.07)	0.881
rs231841	1.05 (0.95, 1.15)	0.386	0.99 (0.93, 1.05)	0.688
rs231840	1.03 (0.93, 1.14)	0.574	1.01 (0.95, 1.08)	0.723
rs2283197	1.03 (0.93, 1.13)	0.613	0.99 (0.93, 1.05)	0.731
rs2283200	0.86 (0.70, 1.04)	0.124	1.03 (0.91, 1.16)	0.635
rs231901	1.00 (0.85, 1.16)	0.956	0.97 (0.88, 1.06)	0.481
rs4930149	1.00 (0.85, 1.18)	0.961	1.02 (0.92, 1.12)	0.764
rs2237892	1.01 (0.84, 1.22)	0.919	1.07 (0.95, 1.20)	0.273

## Sheet: Fasting serum apiponectin
SNP	Coefficient (95% confidence interval), unadjusted analysis	p value, unadjusted analysis	Coefficient (95% confidence interval), adjusted analysis	p value, adjusted analysis
rs2334499	1.00 (0.97, 1.04)	0.818	1.01 (0.98, 1.04)	0.685
rs3817198	1.00 (0.96, 1.04)	0.887	1.00 (0.96, 1.03)	0.784
rs231362	0.97 (0.94, 1.01)	0.129	0.97 (0.94, 1.00)	0.0643
rs7105073	0.96 (0.89, 1.03)	0.265	0.99 (0.93, 1.05)	0.685
rs7128926	0.97 (0.93, 1.02)	0.258	0.99 (0.95, 1.03)	0.578
rs7941377	0.96 (0.89, 1.04)	0.302	0.97 (0.91, 1.04)	0.41
rs231357	0.95 (0.92, 0.99)	0.00654	0.96 (0.93, 0.98)	0.0022
rs11023793	0.99 (0.95, 1.04)	0.721	1.00 (0.96, 1.04)	0.976
rs16928561	0.93 (0.86, 1.00)	0.0553	0.98 (0.92, 1.04)	0.502
rs7927129	0.97 (0.92, 1.01)	0.17	0.99 (0.95, 1.03)	0.755
rs11023831	0.95 (0.88, 1.03)	0.209	0.97 (0.91, 1.04)	0.396
rs462402	1.04 (1.00, 1.08)	0.0332	1.04 (1.01, 1.07)	0.0175
rs463924	0.98 (0.94, 1.02)	0.363	0.97 (0.94, 1.00)	0.0703
rs231841	0.98 (0.95, 1.02)	0.379	0.98 (0.95, 1.01)	0.164
rs231840	0.97 (0.93, 1.01)	0.175	0.97 (0.94, 1.01)	0.0957
rs2283197	0.97 (0.94, 1.01)	0.13	0.97 (0.94, 1.00)	0.0764
rs2283200	0.95 (0.88, 1.02)	0.186	0.96 (0.90, 1.02)	0.146
rs231901	0.96 (0.91, 1.02)	0.178	0.99 (0.94, 1.03)	0.54
rs4930149	0.98 (0.93, 1.05)	0.603	0.99 (0.94, 1.05)	0.816
rs2237892	0.98 (0.92, 1.05)	0.621	0.98 (0.92, 1.04)	0.448
