# Supplementary material for: Differential methylation of the type 2 diabetes susceptibility locus KCNQ1 is associated with insulin sensitivity and is predicted by CpG site specific genetic variation
Source: Diabetes Res Clin Pract. 2019 Feb;148:189–99. doi: 10.1016/j.diabres.2019.01.008 (PMC6395844; doi:10.1016/j.diabres.2019.01.008)
Supplement: Supplementary data 3 [file mmc3.xml]

<?xml version="1.0" encoding="UTF-8" standalone="no"?><data:data><datasets><author>hannah.elliott@bristol.ac.uk</author><type>0</type><dataset><value>1</value><reason>Data will be made available on request</reason><comments/></dataset></datasets></data:data>
